# Supplementary material for: Comparison between bracing and hollowing trunk exercise with a focus on the change in T2 values obtained by magnetic resonance imaging
Source: PLoS One. 2020 Oct 8;15(10):e0240213. doi: 10.1371/journal.pone.0240213 (PMC7544128; doi:10.1371/journal.pone.0240213)
Supplement: S1 File — (XLSX) [file pone.0240213.s001.xlsx]

## Sheet: data
Bracing group	preBracing(TrA)	postBracing(TrA)	preBracing(IO)	postBracing(IO)	preBracing(EO)	postBracing(EO)	preBracing(MF)	postBracing(MF)	hollowing group	prehollowing(TrA)	posthollowing(TrA)	prehollowing(IO)	posthollowing(IO)	prehollowing(EO)	posthollowing(EO)	prehollowing(MF)	posthollowing(MF)
1	36.3333	37.8333	35.1667	35	33.3333	28.8333	47.3333	45.3333	1	37.3333	35.5	34.6667	34	34	32.5	36.6667	37.3333
2	33.8333	37.8333	33.5	31.3333	29	28.3333	45.5	48.3333	2	32.1667	36.8333	32.3333	32.6667	32.5	31	40	37.1667
3	42.1667	44.8333	31	36.3333	31	30.8333	48.1667	47.8333	3	37.5	36.6667	36.8333	34.3333	37.5	33.1667	43.1667	48.1667
4	35.8333	40	33	36.8333	27.1667	27.6667	45.8333	46	4	36.1667	40.6667	34.8333	31.1667	32.8333	32.1667	48.5	46
5	32.3333	41.2667	31	36.1667	39.6667	36.3333	40.8333	47.5	5	42.3333	36.1667	34	29.6667	36.8333	36.5	40.8333	41.1667
6	32	36.1667	30.6667	34.3333	34.6667	35.1667	43.1667	43	6	37	40.5	34.3333	33.1667	28.6667	36.5	39.8333	41.5
7	35.6667	35.8333	37.3333	39.6667	32.3333	32.8333	37.3333	42.3333	7	37.6667	39.8333	36.3333	35	36.5	36.5	43.3333	43.6667
8	31	36.5	34.8333	37.6667	40	34.5	38.1667	40.6667	8	34.8333	27.6667	35	35.6667	28.8333	32.1667	39.5	38.8333
9	29.6667	33.8333	32	32.6667	34.3333	32	42.6667	42.6667	9	35.8333	38.5	35.8333	37	32	35.1667	36.8333	40.6667
10	35.5	36.6667	34.8333	35.5	24.5	29.6667	40	42	10	41.3333	38.5	34.1667	36.8333	30.5	34.6667	38	38
11	32.6667	37.8333	33.6667	38.3333	35	30	45	42.8333	11	35.3333	34.8333	34.5	35.5	34	34.6667	45	44.3333
12	31.5	38.8333	34.5	37.3333	35.3333	33	39.3333	38.8333	12	38.8333	45.6667	35.6667	41.5	36.1667	39.3333	47.6667	47.3333
13	34.5	40.1667	34.6667	36.6667	33	31.1667	39.5	50.3333	13	45.3333	45.8333	43	42.3333	33.3333	44.3333	44.3333	49.1667
14	33.3333	39	36.6667	40.6667	32.5	32.8333	44.8333	46.6667	14	43.8333	41.1667	36	45	42	40.3333	49.8333	48.5
15	39.3333	41.6667	40.6667	44.8333	38.1667	37.6667	44	50.1667	15	36.8333	38	31.8333	32	36.6667	30.8333	44.3333	49.1667
16	36.5	38.6667	38	44	34.5	43.5	43.6667	45.5	16	35.5	41.1667	35.5	45	31	40.6667	49.8333	48.5
17	33.1667	31.6667	35.6667	41.5	34	34	37.5	41	17	39.8333	44.6667	34.8333	34.1667	34.5	36.1667	47.8333	44.3333
18	35.6667	38.3333	34.6667	43.6667	32.3333	30.5	42.3333	45.6667	18	39	41.6667	38	37.5	32	29.5	44.3333	41.8333
19	41.1667	42.5	33.6667	39.5	32.8333	37.8333	41.8333	42.6667
20	37.8333	47.3333	38	44.8333	31.1667	35.3333	42.6667	43.1667
Ave	35	38.8383	34.675	38.3417	33.2417	33.1	42.4833	44.625	Ave	38.1481	39.1019	35.4259	36.25	33.8796	35.3426	43.3241	43.6481
SD	3.30912	3.58871	2.58339	3.94089	3.74965	3.85763	3.16547	3.19671	SD	3.35185	4.35895	2.38817	4.5068	3.34986	3.92556	4.3078	4.25913
The workload for each muscle was expressed as a T2 value in milliseconds. There is left and right abdominal data per subject. Therefore, the Bracing group has 20 data for 10 subjects and the Hollowing group has 18 data in 9 subjects. TrA; transverse abdominis IO; internal oblique EO; external oblique MF; multifidus prebracing:The data is before the bracing exercise postbracing:The data is after t…
